# Supplementary material for: Silicone wristbands detect individuals' pesticide exposures in West Africa
Source: R Soc Open Sci. 2016 Aug 17;3(8):160433. doi: 10.1098/rsos.160433 (PMC5108971; doi:10.1098/rsos.160433)
Supplement: SI_2.csv contains the dataset. Concentrations are ng/g wristband. Compounds below the detection limit were assigned a value equal to 1/2 detection limit. Compounds between detection and quantitation limits were assigned a value of 1/2 quantitation limit. Gender and age data are removed to maintain p [file rsos160433supp2.csv]

participant number	period	number of detections	deltamethrin (ng/g wristband)	cypermethrin (ng/g wristband)	l-cyhalothrin (ng/g wristband)	chlorpyrifos (ng/g wristband)	esfenvalerate (ng/g wristband)	p,p'-DDE (ng/g wristband)	p,p'-DDT (ng/g wristband)	trans-permethrin (ng/g wristband)	fenitrothion and malathion (ng/g wristband)	lindane (ng/g wristband)	cis-permethrin (ng/g wristband)	bifenthrin (ng/g wristband)	metolachlor (ng/g wristband)	chloroneb (ng/g wristband)	dimethoate (ng/g wristband)	prophos (ng/g wristband)	p,p'-DDD (ng/g wristband)	propachlor (ng/g wristband)	heptachlor (ng/g wristband)	dacthal (ng/g wristband)	fipronil-sulfide (ng/g wristband)	endosulfan I (ng/g wristband)	endosulfan II (ng/g wristband)	endosulfan sulfate (ng/g wristband)	methoxychlor (ng/g wristband)	acetamiprid (ng/g wristband)
1	1	5	120	6.7	32	73	8.4	0.0405	0.248	0.526	0.1555	0.1995	0.8665	0.4215	0.7015	390	0.4775	1.1555	0.1345	1.2235	0.355	0.191	0.377	0.0385	0.0895	0.108	0.352	24.187
1	2	6	100	620	45	87	8.2	0.0405	0.248	0.526	0.1555	0.1995	0.8665	0.4215	0.7015	1.0975	0.4775	1.1555	0.1345	1.2235	0.355	0.191	0.377	0.0385	0.0895	0.108	110	24.187
2	1	8	2900	520	69	680	0.3615	0.0405	64	180	0.1555	7.8	0.8665	0.4215	0.7015	1.0975	150	1.1555	0.1345	1.2235	0.355	0.191	0.377	0.0385	0.0895	0.108	0.352	24.187
2	2	10	2100	450	52	130	0.3615	0.0405	0.248	380	72	0.1995	160	38	400	1.0975	600	1.1555	0.1345	1.2235	0.355	0.191	0.377	0.0385	0.0895	0.108	0.352	24.187
3	1	7	590	1600	17	69	0.3615	46	110	0.526	0.1555	7.4	0.8665	0.4215	0.7015	1.0975	0.4775	1.1555	0.1345	1.2235	0.355	0.191	0.377	0.0385	0.0895	0.108	0.352	24.187
3	2	8	600	360	0.2765	26	0.3615	33	14	0.526	0.1555	4.4	0.8665	0.4215	0.7015	1.0975	0.4775	1.1555	63	1.2235	0.355	5.3	0.377	0.0385	0.0895	0.108	0.352	24.187
4	1	3	1700	580	16	0.2535	0.3615	0.0405	0.248	0.526	0.1555	0.1995	0.8665	0.4215	0.7015	1.0975	0.4775	1.1555	0.1345	1.2235	0.355	0.191	0.377	0.0385	0.0895	0.108	0.352	24.187
4	2	3	1500	620	0.2765	0.2535	0.3615	0.0405	0.248	0.526	600	0.1995	0.8665	0.4215	0.7015	1.0975	0.4775	1.1555	0.1345	1.2235	0.355	0.191	0.377	0.0385	0.0895	0.108	0.352	24.187
5	1	9	26	400	14	450	11	51	36	59	2600	0.1995	0.8665	0.4215	0.7015	1.0975	0.4775	1.1555	0.1345	1.2235	0.355	0.191	0.377	0.0385	0.0895	0.108	0.352	24.187
5	2	8	1600	96	12	0.2535	12	24	5.8	460	0.1555	0.1995	180	0.4215	0.7015	1.0975	0.4775	1.1555	0.1345	1.2235	0.355	0.191	0.377	0.0385	0.0895	0.108	0.352	24.187
6	1	4	190	220	0.2765	0.2535	0.3615	0.0405	0.248	0.526	160	8.3	0.8665	0.4215	0.7015	1.0975	0.4775	1.1555	0.1345	1.2235	0.355	0.191	0.377	0.0385	0.0895	0.108	0.352	24.187
6	2	4	150	200	0.2765	45	0.3615	0.0405	0.248	0.526	110	0.1995	0.8665	0.4215	0.7015	1.0975	0.4775	1.1555	0.1345	1.2235	0.355	0.191	0.377	0.0385	0.0895	0.108	0.352	24.187
7	1	2	110	110	0.2765	0.2535	0.3615	0.0405	0.248	0.526	0.1555	0.1995	0.8665	0.4215	0.7015	1.0975	0.4775	1.1555	0.1345	1.2235	0.355	0.191	0.377	0.0385	0.0895	0.108	0.352	24.187
7	2	3	86	59	0.2765	0.2535	6.2	0.0405	0.248	0.526	0.1555	0.1995	0.8665	0.4215	0.7015	1.0975	0.4775	1.1555	0.1345	1.2235	0.355	0.191	0.377	0.0385	0.0895	0.108	0.352	24.187
8	1	4	44	460	0.2765	62	0.3615	0.0405	0.248	0.526	290	0.1995	0.8665	0.4215	0.7015	1.0975	0.4775	1.1555	0.1345	1.2235	0.355	0.191	0.377	0.0385	0.0895	0.108	0.352	24.187
8	2	5	38	340	0.2765	15	0.3615	0.0405	0.248	0.526	280	0.1995	0.8665	0.4215	0.7015	1.0975	0.4775	1.1555	0.1345	1.2235	1.5	0.191	0.377	0.0385	0.0895	0.108	0.352	24.187
9	1	8	190	53	18	0.2535	53	9.2	10	0.526	0.1555	7.3	0.8665	26	0.7015	1.0975	0.4775	1.1555	0.1345	1.2235	0.355	0.191	0.377	0.0385	0.0895	0.108	0.352	24.187
9	2	8	370	32	50	0.2535	450	16	17	92	0.1555	8.7	0.8665	0.4215	0.7015	1.0975	0.4775	1.1555	0.1345	1.2235	0.355	0.191	0.377	0.0385	0.0895	0.108	0.352	24.187
10	1	3	74	87	0.2765	0.2535	0.3615	23	0.248	0.526	0.1555	0.1995	0.8665	0.4215	0.7015	1.0975	0.4775	1.1555	0.1345	1.2235	0.355	0.191	0.377	0.0385	0.0895	0.108	0.352	24.187
10	2	7	140	66	0.2765	34	0.3615	34	90	0.526	0.1555	0.1995	0.8665	160	0.7015	1.0975	0.4775	1.1555	0.1345	72	0.355	0.191	0.377	0.0385	0.0895	0.108	0.352	24.187
11	1	7	120	1200	270	27	20	0.0405	0.248	60	1100	0.1995	0.8665	0.4215	0.7015	1.0975	0.4775	1.1555	0.1345	1.2235	0.355	0.191	0.377	0.0385	0.0895	0.108	0.352	24.187
11	2	4	13	1200	0.2765	0.2535	26	0.0405	29	0.526	0.1555	0.1995	0.8665	0.4215	0.7015	1.0975	0.4775	1.1555	0.1345	1.2235	0.355	0.191	0.377	0.0385	0.0895	0.108	0.352	24.187
12	1	4	1900	66	440	160	0.3615	0.0405	0.248	0.526	0.1555	0.1995	0.8665	0.4215	0.7015	1.0975	0.4775	1.1555	0.1345	1.2235	0.355	0.191	0.377	0.0385	0.0895	0.108	0.352	24.187
12	2	5	1900	27	87	170	0.3615	0.0405	0.248	0.526	0.1555	6.6	0.8665	0.4215	0.7015	1.0975	0.4775	1.1555	0.1345	1.2235	0.355	0.191	0.377	0.0385	0.0895	0.108	0.352	24.187
13	1	4	120	100	63	0.2535	0.3615	0.0405	0.248	0.526	0.1555	0.1995	0.8665	0.4215	0.7015	1.0975	9.4	1.1555	0.1345	1.2235	0.355	0.191	0.377	0.0385	0.0895	0.108	0.352	366
13	2	6	86	140	21	0.2535	0.3615	9	6.4	0.526	0.1555	0.1995	0.8665	40	0.7015	1.0975	0.4775	1.1555	0.1345	1.2235	0.355	0.191	0.377	0.0385	0.0895	0.108	0.352	24.187
14	1	6	120	150	210	0.2535	6.3	0.0405	0.248	84	0.1555	0.1995	63	0.4215	0.7015	1.0975	0.4775	1.1555	0.1345	1.2235	0.355	0.191	0.377	0.0385	0.0895	0.108	0.352	24.187
14	2	6	92	110	80	0.2535	9.5	0.0405	0.248	89	0.1555	0.1995	64	0.4215	0.7015	1.0975	0.4775	1.1555	0.1345	1.2235	0.355	0.191	0.377	0.0385	0.0895	0.108	0.352	24.187
15	1	5	130	110	72	14	5.4	0.0405	0.248	0.526	55	0.1995	0.8665	0.4215	0.7015	1.0975	0.4775	1.1555	0.1345	1.2235	0.355	0.191	0.377	0.0385	0.0895	0.108	0.352	24.187
15	2	3	140	84	1100	0.2535	0.3615	0.0405	0.248	0.526	0.1555	0.1995	0.8665	0.4215	0.7015	1.0975	0.4775	1.1555	0.1345	1.2235	0.355	0.191	0.377	0.0385	0.0895	0.108	0.352	24.187
16	1	8	350	660	160	580	13	52	0.248	300	0.1555	0.1995	130	0.4215	0.7015	1.0975	0.4775	1.1555	0.1345	1.2235	0.355	0.191	0.377	0.0385	0.0895	0.108	0.352	24.187
16	2	6	68	240	52	35	9.4	0.0405	0.248	0.526	520	0.1995	0.8665	0.4215	0.7015	1.0975	0.4775	1.1555	0.1345	1.2235	0.355	0.191	0.377	0.0385	0.0895	0.108	0.352	24.187
17	1	7	200	130	470	320	0.3615	43	0.248	0.526	0.1555	7.5	0.8665	0.4215	0.7015	1.0975	0.4775	1.1555	0.1345	1.2235	0.355	0.191	0.377	0.0385	0.0895	0.108	0.352	130
17	2	5	490	91	230	260	0.3615	58	0.248	0.526	0.1555	0.1995	0.8665	0.4215	0.7015	1.0975	0.4775	1.1555	0.1345	1.2235	0.355	0.191	0.377	0.0385	0.0895	0.108	0.352	366
18	1	7	60	72	38	120	0.3615	45	46	57	0.1555	0.1995	0.8665	0.4215	0.7015	1.0975	0.4775	1.1555	0.1345	1.2235	0.355	0.191	0.377	0.0385	0.0895	0.108	0.352	24.187
18	2	7	59	72	24	60	9	48	0.248	0.526	0.1555	0.1995	0.8665	68	0.7015	1.0975	0.4775	1.1555	0.1345	1.2235	0.355	0.191	0.377	0.0385	0.0895	0.108	0.352	24.187
19	1	3	4200	350	0.2765	78	0.3615	0.0405	0.248	0.526	0.1555	0.1995	0.8665	0.4215	0.7015	1.0975	0.4775	1.1555	0.1345	1.2235	0.355	0.191	0.377	0.0385	0.0895	0.108	0.352	24.187
19	2	6	1600	200	0.2765	110	18	0.0405	400	0.526	0.1555	0.1995	0.8665	0.4215	0.7015	1.0975	0.4775	1.1555	0.1345	1.2235	0.355	0.191	0.377	7.5	0.0895	0.108	0.352	24.187
20	1	4	820	70	16	46	0.3615	0.0405	0.248	0.526	0.1555	0.1995	0.8665	0.4215	0.7015	1.0975	0.4775	1.1555	0.1345	1.2235	0.355	0.191	0.377	0.0385	0.0895	0.108	0.352	24.187
20	2	4	680	120	16	120	0.3615	0.0405	0.248	0.526	0.1555	0.1995	0.8665	0.4215	0.7015	1.0975	0.4775	1.1555	0.1345	1.2235	0.355	0.191	0.377	0.0385	0.0895	0.108	0.352	24.187
21	1	6	540	74	0.2765	0.2535	4.4	0.0405	0.248	150	0.1555	0.1995	84	0.4215	1200	1.0975	0.4775	1.1555	0.1345	1.2235	0.355	0.191	0.377	0.0385	0.0895	0.108	0.352	24.187
21	2	10	1500	140	16	18	0.3615	20	0.248	510	0.1555	7.8	250	47	0.7015	1.0975	0.4775	1.1555	0.1345	1.2235	0.355	0.191	0.377	0.0385	0.0895	80	0.352	24.187
22	1	5	580	950	190	0.2535	18	0.0405	0.248	0.526	0.1555	0.1995	0.8665	0.4215	0.7015	1.0975	320	1.1555	0.1345	1.2235	0.355	0.191	0.377	0.0385	0.0895	0.108	0.352	24.187
22	2	4	330	1300	30	0.2535	0.3615	0.0405	0.248	0.526	260	0.1995	0.8665	0.4215	0.7015	1.0975	0.4775	1.1555	0.1345	1.2235	0.355	0.191	0.377	0.0385	0.0895	0.108	0.352	24.187
23	1	5	520	60	0.2765	0.2535	200	41	0.248	0.526	0.1555	0.1995	0.8665	140	0.7015	1.0975	0.4775	1.1555	0.1345	1.2235	0.355	0.191	0.377	0.0385	0.0895	0.108	0.352	24.187
23	2	2	20	220	0.2765	0.2535	0.3615	0.0405	0.248	0.526	0.1555	0.1995	0.8665	0.4215	0.7015	1.0975	0.4775	1.1555	0.1345	1.2235	0.355	0.191	0.377	0.0385	0.0895	0.108	0.352	24.187
24	1	2	81	6.7	23	0.2535	0.3615	0.0405	0.248	0.526	0.1555	0.1995	0.8665	0.4215	0.7015	1.0975	0.4775	1.1555	0.1345	1.2235	0.355	0.191	0.377	0.0385	0.0895	0.108	0.352	24.187
24	2	4	120	6.7	39	0.2535	0.3615	0.0405	68	0.526	0.1555	0.1995	0.8665	0.4215	0.7015	520	0.4775	1.1555	0.1345	1.2235	0.355	0.191	0.377	0.0385	0.0895	0.108	0.352	24.187
25	1	5	10	480	52	19	0.3615	30	0.248	0.526	0.1555	0.1995	0.8665	0.4215	0.7015	1.0975	0.4775	1.1555	0.1345	1.2235	0.355	0.191	0.377	0.0385	0.0895	0.108	0.352	24.187
25	2	6	0.4045	520	5.6	0.2535	0.3615	0.0405	0.248	0.526	260	6.2	0.8665	0.4215	0.7015	1.0975	0.4775	58	9.7	1.2235	0.355	0.191	0.377	0.0385	0.0895	0.108	0.352	24.187
26	1	2	240	350	0.2765	0.2535	0.3615	0.61	0.248	0.526	2.3	0.1995	0.8665	0.4215	0.7015	1.0975	0.4775	1.1555	0.1345	1.2235	0.355	0.191	0.377	0.0385	0.0895	0.108	0.352	24.187
26	2	9	90	200	6.4	100	4.8	42	23	42	0.1555	0.1995	0.8665	0.4215	0.7015	1.0975	0.4775	1.1555	0.1345	1.2235	0.355	0.191	0.377	0.0385	7.8	0.108	0.352	24.187
27	1	7	1100	140	16	0.2535	8.4	28	0.248	360	0.1555	0.1995	120	0.4215	0.7015	1.0975	0.4775	1.1555	0.1345	1.2235	0.355	0.191	0.377	0.0385	0.0895	0.108	0.352	24.187
27	2	7	340	240	82	82	0.3615	0.0405	0.248	90	0.1555	0.1995	42	0.4215	0.7015	440	0.4775	1.1555	0.1345	1.2235	0.355	0.191	0.377	0.0385	0.0895	0.108	0.352	24.187
28	1	6	780	190	0.2765	56	22	24	31	0.526	0.1555	0.1995	0.8665	0.4215	0.7015	1.0975	0.4775	1.1555	0.1345	1.2235	0.355	0.191	0.377	0.0385	0.0895	0.108	0.352	24.187
28	2	4	430	140	0.2765	79	0.3615	15	0.248	0.526	0.1555	0.1995	0.8665	0.4215	0.7015	1.0975	0.4775	1.1555	0.1345	1.2235	0.355	0.191	0.377	0.0385	0.0895	0.108	0.352	24.187
29	1	8	94	82	380	0.2535	15	30	58	110	230	0.1995	0.8665	0.4215	0.7015	1.0975	0.4775	1.1555	0.1345	1.2235	0.355	0.191	0.377	0.0385	0.0895	0.108	0.352	24.187
29	2	6	97	61	97	36	17	0.0405	0.248	0.526	0.1555	0.1995	0.8665	0.4215	500	1.0975	0.4775	1.1555	0.1345	1.2235	0.355	0.191	0.377	0.0385	0.0895	0.108	0.352	24.187
30	1	4	330	56	0.2765	0.2535	11	0.0405	50	0.526	0.1555	0.1995	0.8665	0.4215	0.7015	1.0975	0.4775	1.1555	0.1345	1.2235	0.355	0.191	0.377	0.0385	0.0895	0.108	0.352	24.187
30	2	5	310	40	0.2765	0.2535	7.8	26	31	0.526	0.1555	0.1995	0.8665	0.4215	0.7015	1.0975	0.4775	1.1555	0.1345	1.2235	0.355	0.191	0.377	0.0385	0.0895	0.108	0.352	24.187
31	1	7	1200	39	210	18	0.3615	0.0405	20	0.526	0.1555	16	0.8665	0.4215	0.7015	1.0975	0.4775	1.1555	0.1345	1.2235	0.355	0.191	34	0.0385	0.0895	0.108	0.352	366
31	2	5	1300	21	1800	34	0.3615	0.0405	15	0.526	0.1555	0.1995	0.8665	0.4215	0.7015	1.0975	0.4775	1.1555	0.1345	1.2235	0.355	0.191	0.377	0.0385	0.0895	0.108	0.352	24.187
32	1	4	72	920	15	0.2535	0.3615	0.0405	28	0.526	0.1555	0.1995	0.8665	0.4215	0.7015	1.0975	0.4775	1.1555	0.1345	1.2235	0.355	0.191	0.377	0.0385	0.0895	0.108	0.352	24.187
32	2	4	17	1500	0.2765	0.2535	13	0.0405	0.248	0.526	0.1555	0.1995	0.8665	0.4215	0.7015	180	0.4775	1.1555	0.1345	1.2235	0.355	0.191	0.377	0.0385	0.0895	0.108	0.352	24.187
33	1	9	110	57	9.5	0.2535	0.3615	8.6	0.248	130	0.1555	0.1995	95	120	390	1.0975	0.4775	31	0.1345	1.2235	0.355	0.191	0.377	0.0385	0.0895	0.108	0.352	24.187
33	2	5	86	40	0.2765	0.2535	0.3615	0.0405	0.248	66	0.1555	0.1995	36	0.4215	580	1.0975	0.4775	1.1555	0.1345	1.2235	0.355	0.191	0.377	0.0385	0.0895	0.108	0.352	24.187
34	1	6	78	150	9.5	0.2535	0.3615	64	43	0.526	0.1555	32	0.8665	0.4215	0.7015	1.0975	0.4775	1.1555	0.1345	1.2235	0.355	0.191	0.377	0.0385	0.0895	0.108	0.352	24.187
34	2	3	31	130	0.2765	0.2535	0.3615	0.0405	0.248	0.526	97	0.1995	0.8665	0.4215	0.7015	1.0975	0.4775	1.1555	0.1345	1.2235	0.355	0.191	0.377	0.0385	0.0895	0.108	0.352	24.187
35	1	7	340	340	110	71	0.3615	0.0405	0.248	170	0.1555	36	90	0.4215	0.7015	1.0975	0.4775	1.1555	0.1345	1.2235	0.355	0.191	0.377	0.0385	0.0895	0.108	0.352	24.187
35	2	4	460	0.444	0.2765	0.2535	20	35	33	0.526	0.1555	0.1995	0.8665	0.4215	0.7015	1.0975	0.4775	1.1555	0.1345	1.2235	0.355	0.191	0.377	0.0385	0.0895	0.108	0.352	24.187
